# Supplementary material for: Phylogeography and Biological Characterizations of H12 Influenza A Viruses
Source: Viruses. 2022 Oct 13;14(10):2251. doi: 10.3390/v14102251 (PMC9610781; doi:10.3390/v14102251)
Supplement: Supplementary file 1 [file viruses-14-02251-s001.zip]

Archive with 1 entries (1 files):
- viruses-1931083-supplementary.pdf
